# Supplementary material for: Effects of Impurities from Sugar Excipient on Filtrate Flux during Ultrafiltration and Diafiltration Process
Source: Membranes (Basel). 2021 Oct 11;11(10):775. doi: 10.3390/membranes11100775 (PMC8541299; doi:10.3390/membranes11100775)
Supplement: Supplementary file 1 [file membranes-11-00775-s001.zip]

Archive with 1 entries (1 files):
- membranes-1381732-supplementary.pdf
